# Supplementary material for: Comparative transcriptomics reveals unique pine wood decay strategies in the Sparassis latifolia
Source: Sci Rep. 2022 Nov 18;12:19875. doi: 10.1038/s41598-022-24171-z (PMC9674834; doi:10.1038/s41598-022-24171-z)
Supplement: Supplementary file 2 — Supplementary Tables. [file 41598_2022_24171_MOESM2_ESM.xlsx]

## Sheet: Table S1
Table S1 34 DEGs in the all time points
#ID	gene_name	CK-2	CK-3	T-10d-1	T-10d-2	T-10d-3	T-1d-1	T-1d-2	T-1h-1	T-1h-2	T-5d-1	T-5d-3	T-6h-1	T-6h-2	T-6h-3	CK-2_CK-3_vs_T-10d-1_T-10d-2_T-10d-3_DESeq2_FDR	CK-2_CK-3_vs_T-10d-1_T-10d-2_T-10d-3_DESeq2_log2FC	CK-2_CK-3_vs_T-10d-1_T-10d-2_T-10d-3_DESeq2_(FDR_0.01_FC_2)_regulated	CK-2_CK-3_vs_T-1d-1_T-1d-2_DESeq2_FDR	CK-2_CK-3_vs_T-1d-1_T-1d-2_DESeq2_log2FC	CK-2_CK-3_vs_T-1d-1_T-1d-2_DESeq2_(FDR_0.01_FC_2)_regulated	CK-2_CK-3_vs_T-1h-1_T-1h-2_DESeq2_FDR	CK-2_CK-3_vs_T-1h-1_T-1h-2_DESeq2_log2FC	CK-2_CK-3_vs_T-1h-1_T-1h-2_DESeq2_(FDR_0.01_FC_2)_regulated	CK-2_CK-3_vs_T-5d-1_T-5d-3_DESeq2_FDR	CK-2_CK-3_vs_T-5d-1_T-5d-3_DESeq2_log2FC	CK-2_CK-3_vs_T-5d-1_T-5d-3_DESeq2_(FDR_0.01_FC_2)_regulated	CK-2_CK-3_vs_T-6h-1_T-6h-2_T-6h-3_DESeq2_FDR	CK-2_CK-3_vs_T-6h-1_T-6h-2_T-6h-3_DESeq2_log2FC	CK-2_CK-3_vs_T-6h-1_T-6h-2_T-6h-3_DESeq2_(FDR_0.01_FC_2)_regulated	COG_class	COG_class_annotation	GO_annotation	KEGG_annotation	KEGG_pathway_annotation	KOG_class	KOG_class_annotation	Pfam_annotation	Swiss_Prot_annotation	eggNOG_class	eggNOG_class_annotation	NR_annotation	GO_second_level_annotation
Sparassis_latifolia_newGene_508	--	10.8776	11.3043	0.176074	0.562945	0.604006	2.48928	1.34831	1.95693	2.11794	0.44355	0.916575	1.94133	2.16427	2.91323	2.97e-39	-4.06334	down	6.03e-12	-1.91081	down	6e-17	-2.04023	down	2.22e-29	-3.37693	down	9.81e-19	-1.97674	down	--	--	--	--	--	--	--	--	--	--	--	--	--
EVM0012447	EVM0012447	8.23103	6.70532	0.514853	0.333875	1.06099	0.500793	1.14015	1.76861	1.96979	0.861748	0.634513	1.85935	1.24561	0.993803	2.83e-13	-2.77355	down	2.8e-09	-2.10064	down	1.66e-06	-1.45109	down	5.67e-11	-2.4169	down	4.08e-09	-1.88885	down	--	--	--	--	--	--	--	50S ribosome-binding GTPase	--	S	Function unknown	hypothetical protein PILCRDRAFT_810636 [Piloderma croceum F 1598]	--
Sparassis_latifolia_newGene_1753	--	97.7869	101.98	8.4022	7.90365	7.3135	39.6678	23.5196	45.5877	34.4055	29.7898	29.1034	24.1544	23.8445	25.9432	0	-3.3155	down	0.000125311	-1.22893	down	6.23e-21	-1.19707	down	1.99e-83	-1.51484	down	2.36e-141	-1.80313	down	--	--	--	--	--	--	--	--	--	--	--	--	--
EVM0008261	EVM0008261	66.1058	61.9294	10.0136	7.17446	10.6773	13.6372	9.42439	24.3808	15.693	7.78959	7.85774	14.1226	13.5608	16.8147	3.08e-24	-2.34389	down	1.16e-15	-2.00875	down	5.74e-09	-1.38576	down	9e-23	-2.53196	down	1.18e-17	-1.78541	down	--	--	--	--	--	--	--	--	--	S	Function unknown	hypothetical protein DICSQDRAFT_173175 [Dichomitus squalens LYAD-421 SS1]	--
EVM0007167	EVM0007167	364.875	387.902	30.0277	33.0899	28.3791	41.5767	36.9652	188.993	150.547	58.5868	59.3587	91.1598	102.75	86.7381	4.33e-160	-3.25527	down	1.09e-93	-2.9595	down	4.58e-14	-1.02754	down	1.88e-88	-2.394	down	1.4e-68	-1.78151	down	--	--	--	--	--	--	--	--	--	--	--	hypothetical protein LAESUDRAFT_730263 [Laetiporus sulphureus 93-53]	--
EVM0008301	EVM0008301	32.6549	32.9877	5.24209	4.22951	4.33633	12.5409	7.74347	10.8698	11.3004	9.66894	9.78612	9.66555	9.18241	9.68919	5e-66	-2.464	down	1.17e-12	-1.41671	down	4.58e-21	-1.40485	down	5.77e-25	-1.47797	down	4.77e-37	-1.55198	down	[Q]	Secondary metabolites biosynthesis, transport and catabolism	Molecular Function: oxidoreductase activity (GO:0016491);; Biological Process: oxidation-reduction process (GO:0055114);;	K19245|0|psq:PUNSTDRAFT_101999|K19245 sulfonate dioxygenase [EC:1.14.11.-] | (RefSeq) alpha-ketoglutarate-dependent sulfonate dioxygenase	--	--	--	Taurine catabolism dioxygenase TauD, TfdA family	Putative alpha-ketoglutarate-dependent sulfonate dioxygenase OS=Schizosaccharomyces pombe (strain 972 / ATCC 24843) OX=284812 GN=SPBC460.04c PE=3 SV=1	Q	Secondary metabolites biosynthesis, transport and catabolism	hypothetical protein POSPLADRAFT_1049917 [Postia placenta MAD-698-R-SB12]	molecular function: catalytic activity (GO:0003824);; biological process: metabolic process (GO:0008152);; biological process: single-organism process (GO:0044699)
EVM0004412	EVM0004412	66.6982	66.0274	9.26741	9.77989	9.94099	19.5238	14.731	29.4601	24.3903	11.5658	10.9953	17.7787	18.0433	21.4761	4.6e-57	-2.40114	down	1.52e-20	-1.6726	down	1.19e-12	-1.14978	down	7.13e-40	-2.23381	down	1.7e-28	-1.54692	down	--	--	--	--	--	--	--	--	--	--	--	hypothetical protein DAEQUDRAFT_497378 [Daedalea quercina L-15889]	--
EVM0006511	EVM0006511	34.8416	32.1819	5.11058	4.42647	4.0712	10.1804	7.60651	6.40369	7.76914	4.47921	4.42056	8.98057	11.622	10.0061	1.19e-54	-2.50057	down	1.47e-18	-1.62937	down	2.34e-29	-1.98931	down	1.16e-45	-2.55522	down	6.19e-24	-1.46645	down	--	--	--	--	--	--	--	--	--	S	Function unknown	hypothetical protein A0H81_02403 [Grifola frondosa]	--
EVM0007340	EVM0007340	20.2025	18.2518	3.00957	3.09919	4.20819	3.60961	2.50659	4.24507	4.82257	3.43371	3.5747	4.94831	6.26064	5.84569	7.67e-18	-2.05134	down	1.2e-15	-2.11772	down	3.96e-13	-1.71274	down	9.35e-15	-2.0182	down	1.09e-11	-1.45317	down	--	--	--	--	--	--	--	--	--	S	Function unknown	hypothetical protein WOLCODRAFT_138962 [Wolfiporia cocos MD-104 SS10]	--
EVM0009857	EVM0009857	78.1782	83.5539	21.6509	13.5006	19.5903	19.7797	21.2477	16.8242	19.9695	20.0027	20.9608	26.9248	23.8237	25.6069	4.6e-34	-1.78979	down	4.44e-31	-1.72693	down	1.62e-37	-1.93609	down	7.22e-39	-1.70887	down	3.19e-39	-1.44263	down	--	--	--	--	--	--	--	--	--	--	--	hypothetical protein LAESUDRAFT_751419 [Laetiporus sulphureus 93-53]	--
EVM0013062	EVM0013062	18.1979	19.7543	5.83731	3.47607	3.8464	9.22969	6.80284	6.81377	6.36837	5.65109	6.00365	5.71022	6.02991	6.28011	4.94e-25	-1.75223	down	1.57e-08	-1.01369	down	1.55e-19	-1.3711	down	4.74e-22	-1.42549	down	2.7e-30	-1.42868	down	[P]	Inorganic ion transport and metabolism	Molecular Function: nucleotide binding (GO:0000166);; Molecular Function: oxidoreductase activity (GO:0016491);; Biological Process: single-organism process (GO:0044699);; Molecular Function: coenzyme binding (GO:0050662);;	--	--	[Q]	Secondary metabolites biosynthesis, transport and catabolism	Flavin-binding monooxygenase-like;; Pyridine nucleotide-disulphide oxidoreductase;; Pyridine nucleotide-disulphide oxidoreductase;; NAD(P)-binding Rossmann-like domain;; L-lysine 6-monooxygenase (NADPH-requiring);; Pyridine nucleotide-disulphide oxidoreductase	Flavin-containing monooxygenase ustF2 OS=Aspergillus flavus (strain ATCC 200026 / FGSC A1120 / NRRL 3357 / JCM 12722 / SRRC 167) OX=332952 GN=ustF2 PE=1 SV=1	P	Inorganic ion transport and metabolism	hypothetical protein PILCRDRAFT_585261 [Piloderma croceum F 1598]	molecular function: binding (GO:0005488);; molecular function: catalytic activity (GO:0003824);; biological process: single-organism process (GO:0044699)
Sparassis_latifolia_newGene_1695	--	3.20355	2.81627	0.484346	0.785371	0.834157	0.545164	0.181064	1.05348	0.802269	0.6439	0.165038	0.657473	0.628275	0.907855	9.95e-06	-1.43668	down	4.84e-07	-1.8389	down	0.000362867	-1.09923	down	4.28e-06	-1.85085	down	4.97e-06	-1.39336	down	--	--	--	--	--	--	--	--	--	--	--	--	--
EVM0012432	EVM0012432	37.8217	41.9355	7.33524	6.58935	7.51349	19.4558	13.0622	21.1814	14.8705	15.6107	14.5505	13.7454	15.3221	14.7153	5.15e-108	-2.13646	down	1.03e-10	-1.07203	down	2.94e-11	-1.01472	down	8.07e-31	-1.15234	down	1.36e-46	-1.23503	down	[HR]	Coenzyme transport and metabolism;; General function prediction only	Cellular Component: integral component of membrane (GO:0016021);; Molecular Function: substrate-specific transmembrane transporter activity (GO:0022891);; Biological Process: transmembrane transport (GO:0055085);;	--	--	[R]	General function prediction only	Sugar (and other) transporter;; alpha/beta hydrolase fold;; Major Facilitator Superfamily	General alpha-glucoside permease OS=Saccharomyces cerevisiae (strain ATCC 204508 / S288c) OX=559292 GN=MAL11 PE=1 SV=1	G	Carbohydrate transport and metabolism	maltose permease [Laetiporus sulphureus 93-53]	cellular component: membrane (GO:0016020);; cellular component: membrane part (GO:0044425);; biological process: localization (GO:0051179);; molecular function: transporter activity (GO:0005215)
Sparassis_latifolia_newGene_620	--	7.03823	9.03416	1.55158	1.20257	1.45708	2.48013	1.34635	1.66176	1.60116	1.30654	1.51082	3.46686	3.13999	2.53497	4.23e-10	-1.61893	down	3.56e-07	-1.46172	down	3.95e-09	-1.61292	down	9.7e-10	-1.89416	down	7.4e-06	-1.14389	down	--	--	--	--	--	--	--	--	--	--	--	--	--
EVM0009521	EVM0009521	18.982	16.2867	0.777487	0.752843	1.25257	4.17568	3.2709	7.29734	7.32962	1.79375	1.74356	7.48586	6.11148	6.95588	7e-66	-3.75994	down	2.28e-21	-1.90849	down	6.65e-10	-1.10142	down	2.34e-43	-2.89296	down	2.63e-13	-1.12578	down	--	--	--	--	--	--	--	50S ribosome-binding GTPase;; Dynamin family;; AIG1 family	--	S	Function unknown	hypothetical protein JAAARDRAFT_39726 [Jaapia argillacea MUCL 33604]	--
EVM0010953	EVM0010953	13.1644	13.9654	3.60019	3.10392	3.37879	4.76775	4.53443	6.43371	4.99668	3.85642	4.21124	5.66489	4.75283	5.58012	7.89e-22	-1.6475	down	2.44e-10	-1.26278	down	5.02e-08	-1.0768	down	1.14e-13	-1.45824	down	2.15e-11	-1.10166	down	--	--	--	--	--	--	--	--	--	--	--	--	--
EVM0004999	EVM0004999	82.5543	72.6518	25.4225	26.303	27.3442	29.2019	25.9581	20.4595	20.6355	26.3548	24.4383	37.0062	30.8149	30.7302	4.95e-34	-1.21749	down	1.56e-20	-1.27305	down	1.7e-39	-1.75476	down	1.49e-30	-1.35153	down	6.74e-22	-1.02398	down	--	--	--	--	--	--	--	--	--	--	--	hypothetical protein WOLCODRAFT_15997 [Wolfiporia cocos MD-104 SS10]	--
EVM0007948	EVM0007948	7.99512	6.24663	19.849	18.5095	19.8398	23.8659	26.1508	18.9559	13.7564	27.4475	23.7041	13.4122	12.4392	12.9837	1.81e-23	1.73458	up	6.23e-18	1.82194	up	5.64e-06	1.10572	up	2.17e-22	1.97374	up	8.48e-07	1.006	up	--	--	--	--	--	--	--	--	--	--	--	hypothetical protein LAESUDRAFT_751995 [Laetiporus sulphureus 93-53]	--
EVM0010191	EVM0010191	76.7301	63.088	135.673	116.893	143.031	120.528	149.945	142.169	213.585	127.139	150.546	134.455	119.385	130.204	4.24e-38	1.23588	up	4.25e-12	1.08344	up	0.000309504	1.11258	up	5.42e-28	1.20757	up	1.32e-32	1.06285	up	--	--	Molecular Function: oxygen binding (GO:0019825);; Molecular Function: heme binding (GO:0020037);;	--	--	--	--	Protoglobin	--	S	Function unknown	hypothetical protein POSPLADRAFT_1148467 [Postia placenta MAD-698-R-SB12]	molecular function: binding (GO:0005488)
EVM0001348	EVM0001348	19.7475	21.7482	56.8754	55.2373	53.7674	41.405	52.8674	58.5486	56.8453	46.7033	42.5071	39.5293	37.6145	39.6102	3.42e-90	1.73162	up	1.27e-15	1.29803	up	1.31e-34	1.49959	up	9.71e-31	1.31695	up	7.14e-31	1.09332	up	--	--	--	--	--	--	--	--	--	K	Transcription	hypothetical protein WOLCODRAFT_104274 [Wolfiporia cocos MD-104 SS10]	--
EVM0005092	EVM0005092	551.183	542.081	913.647	980.129	918.844	1175.01	1179.37	1094.64	1124.36	1137.88	1095.6	1351.24	1372.63	1355.14	1.1e-108	1.10593	up	8.25e-52	1.26556	up	5.26e-36	1.08349	up	3.14e-206	1.2633	up	0	1.51333	up	--	--	--	--	--	--	--	--	--	--	--	hypothetical protein PLEOSDRAFT_1107908 [Pleurotus ostreatus PC15]	--
EVM0003178	EVM0003178	29.5852	22.5477	92.772	89.9466	102.839	48.3719	69.4118	51.8579	73.9592	50.8259	52.3943	73.4012	61.0423	66.5467	6.97e-79	2.17553	up	8.57e-09	1.24679	up	1.36e-09	1.22947	up	4.48e-13	1.1825	up	2.17e-31	1.52548	up	[J]	Translation, ribosomal structure and biogenesis	--	--	--	--	--	Acetyltransferase (GNAT) family;; Acetyltransferase (GNAT) domain;; Acetyltransferase (GNAT) domain;; FR47-like protein	--	S	Function unknown	acyl-CoA N-acyltransferase [Punctularia strigosozonata HHB-11173 SS5]	--
EVM0002355	EVM0002355	21.9674	23.9015	85.7715	95.8249	110.491	49.4844	53.6569	57.0423	69.6481	71.0447	71.5893	59.5385	62.0938	56.2709	2.25e-97	2.38972	up	6.95e-16	1.28439	up	2.03e-19	1.45392	up	1.67e-49	1.83506	up	2.76e-45	1.54381	up	--	--	--	--	--	--	--	--	--	--	--	hypothetical protein LAESUDRAFT_424143 [Laetiporus sulphureus 93-53]	--
EVM0006332	EVM0006332	95.2366	95.2981	325.82	328.486	307.72	284.721	308.285	258.014	240.329	208.838	203.172	278.854	262.545	274.58	0	2.07557	up	1.88e-71	1.78083	up	1.65e-57	1.43861	up	1.33e-120	1.3422	up	5.29e-275	1.70868	up	--	--	Molecular Function: transcription factor activity, sequence-specific DNA binding (GO:0003700);; Biological Process: regulation of transcription, DNA-templated (GO:0006355);;	--	--	--	--	TEA/ATTS domain family	Conidiophore development regulator abaA OS=Aspergillus oryzae (strain ATCC 42149 / RIB 40) OX=510516 GN=abaA PE=2 SV=1	K	Transcription	hypothetical protein CERSUDRAFT_113704 [Gelatoporia subvermispora B]	biological process: biological regulation (GO:0065007);; molecular function: nucleic acid binding transcription factor activity (GO:0001071)
EVM0006142	EVM0006142	10.2602	12.492	18.2985	25.9639	19.4072	151.015	108.052	101.346	63.2702	90.7064	96.0352	36.7095	36.6471	35.2747	5.39e-14	1.20471	up	2.98e-117	3.50958	up	1.38e-16	2.29334	up	4.32e-210	3.2221	up	1.35e-63	1.83565	up	--	--	--	--	--	--	--	Hemopexin	--	S	Function unknown	hypothetical protein AURDEDRAFT_115546 [Auricularia subglabra TFB-10046 SS5]	--
EVM0009236	EVM0009236	289.249	284.145	972.419	1040.5	1045.73	1137.74	1165.9	872.726	740.885	1463.79	1382.17	921.492	887.142	917.144	0	2.15493	up	3.92e-129	2.14944	up	7.56e-56	1.53547	up	0	2.53857	up	0	1.86005	up	--	--	--	--	--	--	--	--	--	--	--	hypothetical protein PLEOSDRAFT_172974 [Pleurotus ostreatus PC15]	--
EVM0000788	EVM0000788	132.689	133.368	607.829	506.897	575.749	369.503	433.208	317.62	382.515	278.872	309.325	484.802	494.069	501.936	0	2.40376	up	1.95e-54	1.73021	up	3.39e-36	1.43402	up	5.38e-125	1.37363	up	0	2.088	up	[IR]	Lipid transport and metabolism;; General function prediction only	Cellular Component: membrane (GO:0016020);; Molecular Function: oxidoreductase activity (GO:0016491);;	--	--	[R]	General function prediction only	GMC oxidoreductase;; GMC oxidoreductase;; NAD(P)-binding Rossmann-like domain	Dehydrogenase xptC OS=Emericella nidulans (strain FGSC A4 / ATCC 38163 / CBS 112.46 / NRRL 194 / M139) OX=227321 GN=xptC PE=3 SV=1	E	Amino acid transport and metabolism	GMC oxidoreductase [Dichomitus squalens LYAD-421 SS1]	cellular component: membrane (GO:0016020);; molecular function: catalytic activity (GO:0003824)
EVM0010970	EVM0010970	27.9772	26.0647	200.036	201.978	232.993	74.439	84.0177	75.196	90.6256	105.248	107.35	117.657	104.312	101.023	2.44e-279	3.27629	up	3.85e-28	1.65602	up	1.72e-25	1.60463	up	2.53e-83	2.17536	up	6.06e-102	2.16202	up	--	--	--	--	--	--	--	--	--	F	Nucleotide transport and metabolism	hypothetical protein LAESUDRAFT_751995 [Laetiporus sulphureus 93-53]	--
EVM0006776	EVM0006776	29.6173	31.6568	54.2995	62.2575	48.7881	88.6027	79.1164	325.168	225.864	107.84	96.7909	123.098	122.503	121.257	4.75e-28	1.16684	up	2.89e-42	1.58472	up	4.78e-113	3.09196	up	2.03e-101	1.95356	up	4.11e-234	2.18259	up	--	--	--	--	--	--	--	TEA/ATTS domain family	Conidiophore development regulator abaA OS=Penicillium digitatum (strain PHI26 / CECT 20796) OX=1170229 GN=abaA PE=3 SV=1	S	Function unknown	hypothetical protein OBBRIDRAFT_551760 [Obba rivulosa]	--
EVM0012108	EVM0012108	39.2232	41.7664	236.002	215.832	232.723	126.996	143.772	129.228	153.917	116.186	143.736	189.432	184.726	187.256	0	2.80548	up	2.11e-56	1.8671	up	7.62e-51	1.82312	up	9.2e-89	1.89818	up	0	2.39147	up	--	--	--	--	--	--	--	--	--	--	--	--	--
EVM0008715	EVM0008715	1263.44	1388.74	3195.98	3504.65	3415.56	15008.2	11207.5	3069.25	2568.43	4184.54	4216.54	7663.27	7272.81	7758.43	1.16e-164	1.67079	up	1.06e-175	3.38042	up	4.87e-27	1.13584	up	2.88e-261	1.89076	up	0	2.70361	up	--	--	--	--	--	--	--	--	--	--	--	--	--
EVM0001276	EVM0001276	55.4481	57.3236	132.51	150.866	143.515	357.473	313.856	401.661	365.352	242.555	232.057	418.644	419.479	450.648	8.35e-90	1.65602	up	1.93e-151	2.69104	up	4.66e-176	2.77739	up	8.99e-199	2.29089	up	0	3.11364	up	--	--	--	--	--	--	--	--	--	--	--	hypothetical protein PLEOSDRAFT_166688 [Pleurotus ostreatus PC15]	--
EVM0008017	EVM0008017	71.0481	67.4202	201.719	198.121	205.752	135.933	167.193	323.558	424.345	149.625	139.518	546.622	535.385	525.266	3.88e-283	1.86908	up	4.88e-23	1.27006	up	5.36e-78	2.41523	up	5.35e-87	1.291	up	0	3.14479	up	[HC]	Coenzyme transport and metabolism;; Energy production and conversion	Molecular Function: oxidoreductase activity (GO:0016491);; Biological Process: oxidation-reduction process (GO:0055114);; Molecular Function: FAD binding (GO:0071949);;	K00480|0|ppl:POSPLDRAFT_40396|K00480 salicylate hydroxylase [EC:1.14.13.1] | (RefSeq) hypothetical protein	--	--	--	FAD binding domain;; NAD(P)-binding Rossmann-like domain;; Tryptophan halogenase;; Flavin containing amine oxidoreductase;; Lycopene cyclase protein;; FAD binding domain	FAD-dependent monooxygenase OpS4 OS=Beauveria bassiana (strain ARSEF 2860) OX=655819 GN=OpS4 PE=1 SV=1	CH	Energy production and conversion;; Coenzyme transport and metabolism	FAD/NAD(P)-binding domain-containing protein [Laetiporus sulphureus 93-53]	molecular function: catalytic activity (GO:0003824);; biological process: metabolic process (GO:0008152);; biological process: single-organism process (GO:0044699);; molecular function: binding (GO:0005488)
EVM0002293	EVM0002293	0	0	10.3667	9.58547	10.3142	14.4222	15.6338	13.8196	12.5037	13.2536	12.6299	9.26029	10.1212	8.41827	4.03e-41	6.17281	up	1.98e-57	5.16998	up	9.61e-54	4.56722	up	5.01e-49	5.61473	up	2.22e-45	5.14135	up	[R]	General function prediction only	--	--	--	--	--	Endonuclease/Exonuclease/phosphatase family	--	S	Function unknown	DNase I-like protein [Laetiporus sulphureus 93-53]	--

## Sheet: Table S2
Table S2 GO annotation of 34 DEGs
GO_ID	GO_term	ontology	Items	Background_Items	p_adj	pvalue	Gene_ID
GO:0016491	oxidoreductase activity	Molecular Function	4	282	0.00534587	0.000668233	EVM0013062;EVM0008301;EVM0008017;EVM0000788
GO:0019825	oxygen binding	Molecular Function	1	1	0.0137592	0.0017199	EVM0010191
GO:0071949	FAD binding	Molecular Function	1	9	0.123105	0.0153881	EVM0008017
GO:0050662	coenzyme binding	Molecular Function	1	19	0.25798	0.0322475	EVM0013062
GO:0003700	transcription factor activity, sequence-specific DNA binding	Molecular Function	1	25	0.337951	0.0422438	EVM0006332
GO:0022891	substrate-specific transmembrane transporter activity	Molecular Function	1	30	0.404051	0.0505064	EVM0012432
GO:0020037	heme binding	Molecular Function	1	47	0.625151	0.0781439	EVM0010191
GO:0000166	nucleotide binding	Molecular Function	1	175	1	0.264995	EVM0013062
GO:0016020	membrane	Cellular Component	1	519	0.540989	0.270494	EVM0000788
GO:0016021	integral component of membrane	Cellular Component	1	994	0.961499	0.48075	EVM0012432
GO:0044699	single-organism process	Biological Process	1	19	0.0981357	0.0245339	EVM0013062
GO:0055114	oxidation-reduction process	Biological Process	2	416	0.375997	0.0939992	EVM0008301;EVM0008017
GO:0006355	regulation of transcription, DNA-templated	Biological Process	1	82	0.409842	0.10246	EVM0006332
GO:0055085	transmembrane transport	Biological Process	1	208	0.973516	0.243379	EVM0012432

## Sheet: Table S3
Table S3 Expression data of 121 genes in the blue model
#ID	CK-2_FPKM	CK-2_count	CK-3_FPKM	CK-3_count	T-10d-1_FPKM	T-10d-1_count	T-10d-2_FPKM	T-10d-2_count	T-10d-3_FPKM	T-10d-3_count	FDR	log2FC	regulated	COG_class	COG_class_annotation	GO_annotation	KEGG_annotation	KEGG_pathway_annotation	KOG_class	KOG_class_annotation	Pfam_annotation	Swiss_Prot_annotation	eggNOG_class	eggNOG_class_annotation	NR_annotation	GO_second_level_annotation
EVM0001554	29.2394	1465	25.9541	1386	85.4673	4701	77.7255	4418	88.8581	5045	2.22131e-158	1.92745	up	--	--	--	--	--	--	--	--	--	--	--	predicted protein [Fibroporia radiculosa]	--
EVM0010738	25.4076	293	16.8098	206	65.4693	827	74.0005	966	85.1847	1110	2.24491e-43	2.11892	up	--	--	--	K17362|1.40071e-39|cci:CC1G_10658|K17362 acyl-coenzyme A thioesterase 13 [EC:3.1.2.-] | (RefSeq) hypothetical protein	--	--	--	Thioesterase superfamily	--	S	Function unknown	hypothetical protein WOLCODRAFT_136971 [Wolfiporia cocos MD-104 SS10]	--
EVM0006224	26.5139	812	24.5097	800	165.123	5551	146.876	5103	179.886	6242	1.1598e-302	2.99738	up	[QV]	Secondary metabolites biosynthesis, transport and catabolism;; Defense mechanisms	--	--	--	[Q]	Secondary metabolites biosynthesis, transport and catabolism	Cytochrome P450	Cytochrome P450 monooxygenase psiH OS=Psilocybe cubensis OX=181762 GN=psiH PE=1 SV=1	Q	Secondary metabolites biosynthesis, transport and catabolism	O-methylsterigmatocystin oxidoreductase [Hypsizygus marmoreus]	--
EVM0006761	7.35377	252	6.22996	228	8.88728	335	11.6788	454	13.1458	511	1.41033e-08	1.03251	up	--	--	--	--	--	--	--	--	--	--	--	hypothetical protein PAXRUDRAFT_163842, partial [Paxillus rubicundulus Ve08.2h10]	--
Sparassis_latifolia_newGene_1026	47.8556	899	47.8049	885	237.68	4430	269.749	4932	337.751	5959	1.97958e-68	2.67455	up	--	--	--	--	--	--	--	--	--	--	--	--	--
EVM0002741	39.9533	1540	37.7363	1550	182.577	7726	223.377	9768	179.825	7855	3.79566e-68	2.61409	up	[R]	General function prediction only	--	--	--	--	--	Domain of unknown function (DUF4387);; Acyclic terpene utilisation family protein AtuA	--	C	Energy production and conversion	hypothetical protein LAESUDRAFT_732091 [Laetiporus sulphureus 93-53]	--
EVM0008932	2.68252	77	1.79469	55	72.6056	2265	61.0314	1968	72.5323	2336	7.44e-261	5.16496	up	[C]	Energy production and conversion	Molecular Function: oxidoreductase activity (GO:0016491);;	--	--	[C]	Energy production and conversion	FAD binding domain;; Berberine and berberine like	FAD-dependent monooxygenase yanF OS=Aspergillus niger (strain ATCC 1015 / CBS 113.46 / FGSC A1144 / LSHB Ac4 / NCTC 3858a / NRRL 328 / USDA 3528.7) OX=380704 GN=yanF PE=1 SV=1	C	Energy production and conversion	predicted protein [Fibroporia radiculosa]	molecular function: catalytic activity (GO:0003824)
EVM0011176	8.43795	111	9.88913	139	24.8458	358	22.4734	335	26.1921	389	1.67414e-21	1.69769	up	--	--	--	--	--	--	--	--	--	--	--	hypothetical protein A0H81_12684 [Grifola frondosa]	--
EVM0001064	5.0826	32	6.49434	44	9.67087	67	11.0906	79	11.0318	79	0.00169027	1.08897	up	--	--	--	--	--	--	--	--	--	--	--	--	--
EVM0008553	26.3724	103	26.7712	111	54.6208	233	52.028	229	59.2733	261	4.1484e-11	1.33836	up	--	--	--	--	--	--	--	--	--	I	Lipid transport and metabolism	hypothetical protein OBBRIDRAFT_776390 [Obba rivulosa]	--
EVM0008764	37.2335	1825	37.2866	1947	145.088	7806	127.484	7089	139.069	7724	5.10337e-287	2.20247	up	--	--	Molecular Function: nucleic acid binding (GO:0003676);; Molecular Function: metal ion binding (GO:0046872);;	--	--	[R]	General function prediction only	Zinc finger, C2H2 type	Transcriptional regulator MNL1 OS=Candida albicans (strain SC5314 / ATCC MYA-2876) OX=237561 GN=MNL1 PE=3 SV=2	S	Function unknown	Transcriptional regulator MNL1 [Grifola frondosa]	molecular function: binding (GO:0005488)
EVM0003260	413	8217	436.512	9254	1901.91	41543	2001.39	45180	2048.43	46188	0	2.54754	up	[IR]	Lipid transport and metabolism;; General function prediction only	Molecular Function: hydrolase activity, acting on ester bonds (GO:0016788);;	--	--	--	--	GDSL-like Lipase/Acylhydrolase	Acetylesterase OS=Hypocrea jecorina OX=51453 GN=aes1 PE=1 SV=1	S	Function unknown	carbohydrate esterase family 16 protein [Trametes coccinea BRFM310]	molecular function: catalytic activity (GO:0003824)
EVM0008266	22.4625	287	18.2051	248	75.2167	1053	82.3972	1192	82.0815	1186	1.29428e-81	2.27773	up	--	--	--	--	--	[R]	General function prediction only	MYND finger	--	--	--	hypothetical protein A0H81_11636 [Grifola frondosa]	--
EVM0005606	111.394	5441	104.193	5423	204.095	10945	254.323	14095	230.332	12751	1.51679e-24	1.40155	up	--	--	--	--	--	--	--	BAG domain	--	S	Function unknown	hypothetical protein LAESUDRAFT_753269 [Laetiporus sulphureus 93-53]	--
EVM0005399	43.292	1357	48.9522	1635	116.553	4010	113.919	4050	119.532	4245	1.06655e-125	1.6601	up	--	--	--	--	--	--	--	--	--	--	--	hypothetical protein POSPLADRAFT_1166555 [Postia placenta MAD-698-R-SB12]	--
EVM0001037	388.018	17281	386.776	18355	2295.53	112241	2317.6	117115	2249.65	113549	0	2.8874	up	[G]	Carbohydrate transport and metabolism	Molecular Function: catalytic activity (GO:0003824);;	--	--	--	--	Domain of unknown function (DUF5127);; Domain of unknown function (DUF4965);; Domain of unknown function (DUF1793);; Domain of unknown function (DUF4964)	Glutaminase A OS=Aspergillus oryzae (strain ATCC 42149 / RIB 40) OX=510516 GN=gtaA PE=1 SV=2	S	Function unknown	hypothetical protein CERSUDRAFT_103175 [Gelatoporia subvermispora B]	molecular function: catalytic activity (GO:0003824)
EVM0003924	30.8726	229	28.4817	225	112.836	916	109.592	919	124.244	1041	4.6008e-76	2.25997	up	--	--	--	--	--	--	--	--	--	--	--	--	--
EVM0002907	121.842	4181	136.969	5008	1173.2	44193	1150.78	44800	1232.95	47943	0	3.51542	up	--	--	--	--	--	--	--	F-box-like	--	S	Function unknown	hypothetical protein OBBRIDRAFT_734375 [Obba rivulosa]	--
EVM0010008	5.75347	181	5.61647	189	12.3281	426	11.3019	404	10.6197	379	3.45341e-16	1.30759	up	--	--	Molecular Function: peptidase activity (GO:0008233);;	--	--	[O]	Posttranslational modification, protein turnover, chaperones	Eukaryotic aspartyl protease	Aspartic protease OS=Phaffia rhodozyma OX=5421 GN=pr1 PE=1 SV=1	O	Posttranslational modification, protein turnover, chaperones	predicted protein [Fibroporia radiculosa]	molecular function: catalytic activity (GO:0003824)
EVM0003203	18.1982	387	18.4589	419	69.3667	1620	64.7608	1563	66.6282	1606	2.06466e-119	2.18082	up	--	--	Cellular Component: membrane (GO:0016020);;	--	--	--	--	Protein of unknown function (DUF3429)	--	S	Function unknown	hypothetical protein LAESUDRAFT_730310 [Laetiporus sulphureus 93-53]	cellular component: membrane (GO:0016020)
EVM0009931	48.8814	816	45.9423	817	124.017	2271	115.522	2187	133.301	2520	5.55055e-93	1.70931	up	[CT]	Energy production and conversion;; Signal transduction mechanisms	Molecular Function: ion channel activity (GO:0005216);; Cellular Component: integral component of membrane (GO:0016021);; Biological Process: ion transmembrane transport (GO:0034220);;	--	--	--	--	Bacteriorhodopsin-like protein	Protein FDD123 OS=Trametes versicolor OX=5325 GN=FDD123 PE=2 SV=1	S	Function unknown	family A G protein-coupled receptor-like protein [Obba rivulosa]	biological process: localization (GO:0051179);; molecular function: transporter activity (GO:0005215);; cellular component: membrane (GO:0016020);; cellular component: membrane part (GO:0044425)
EVM0007776	100.347	4424	91.2859	4288	326.583	15805	323.216	16166	352.292	17600	0	2.12593	up	--	--	--	--	--	--	--	--	--	S	Function unknown	hypothetical protein GSI_11746 [Ganoderma sinense ZZ0214-1]	--
EVM0005770	432.685	12732	440.703	13818	62.6151	2023	55.5003	1854	48.0834	1604	1.41851e-84	-2.61312	down	[G]	Carbohydrate transport and metabolism	Cellular Component: integral component of membrane (GO:0016021);; Biological Process: transmembrane transport (GO:0055085);;	--	--	[G]	Carbohydrate transport and metabolism	Major Facilitator Superfamily	Uncharacterized transporter C1683.12 OS=Schizosaccharomyces pombe (strain 972 / ATCC 24843) OX=284812 GN=SPBC1683.12 PE=3 SV=1	G	Carbohydrate transport and metabolism	MFS general substrate transporter [Wolfiporia cocos MD-104 SS10]	cellular component: membrane (GO:0016020);; cellular component: membrane part (GO:0044425);; biological process: localization (GO:0051179)
EVM0005918	2.12761	42	1.69537	36	3.35743	73	3.60491	81	4.41515	99	0.000306357	1.20916	up	[F]	Nucleotide transport and metabolism	--	K00226|6.03845e-54|sla:SERLADRAFT_374190|K00226 dihydroorotate dehydrogenase (fumarate) [EC:1.3.98.1] | (RefSeq) hypothetical protein	Pyrimidine metabolism (ko00240)	--	--	Dihydroorotate dehydrogenase	Dihydroorotate dehydrogenase (fumarate) OS=Saccharomyces mikatae OX=114525 GN=URA1 PE=3 SV=1	F	Nucleotide transport and metabolism	hypothetical protein POSPLADRAFT_1165392 [Postia placenta MAD-698-R-SB12]	--
EVM0006652	7.82226	157	7.72733	165	18.7398	412	19.0208	432	22.641	514	1.86097e-24	1.66541	up	--	--	--	--	--	--	--	--	--	--	--	predicted protein [Fibroporia radiculosa]	--
EVM0010606	4.67123	71	2.48034	40	8.68545	145	7.81768	135	6.37698	110	1.13833e-05	1.33248	up	--	--	--	--	--	--	--	BTB/POZ domain	--	S	Function unknown	hypothetical protein LAESUDRAFT_758738 [Laetiporus sulphureus 93-53]	--
EVM0005638	29.9901	347	24.5034	302	77.5248	984	70.3213	923	95.8717	1256	8.55903e-43	1.87798	up	--	--	--	--	--	--	--	--	--	--	--	hypothetical protein OBBRIDRAFT_741754 [Obba rivulosa]	--
EVM0001398	25.4193	146	29.1201	178	116.682	733	100.748	654	87.3545	567	1.40824e-43	2.17747	up	--	--	--	--	--	--	--	--	--	--	--	--	--
EVM0002057	29.1895	1040	26.4347	1004	137.848	5391	138.888	5614	144.284	5825	0	2.65583	up	[P]	Inorganic ion transport and metabolism	Molecular Function: monooxygenase activity (GO:0004497);; Biological Process: oxidation-reduction process (GO:0055114);;	--	--	[Q]	Secondary metabolites biosynthesis, transport and catabolism	NAD(P)-binding Rossmann-like domain;; Flavin-binding monooxygenase-like;; Pyridine nucleotide-disulphide oxidoreductase;; FAD-NAD(P)-binding	Putative sterigmatocystin biosynthesis monooxygenase stcW OS=Emericella nidulans (strain FGSC A4 / ATCC 38163 / CBS 112.46 / NRRL 194 / M139) OX=227321 GN=stcW PE=3 SV=2	P	Inorganic ion transport and metabolism	hypothetical protein POSPLADRAFT_1139544 [Postia placenta MAD-698-R-SB12]	biological process: metabolic process (GO:0008152);; biological process: single-organism process (GO:0044699);; molecular function: catalytic activity (GO:0003824)
EVM0003124	35.0207	274	31.9512	266	77.2704	662	81.2969	720	75.7711	671	1.25717e-32	1.53088	up	--	--	Cellular Component: integral component of membrane (GO:0016021);;	--	--	--	--	Proteolipid membrane potential modulator	--	--	--	UPF0057-domain-containing protein [Laetiporus sulphureus 93-53]	cellular component: membrane (GO:0016020);; cellular component: membrane part (GO:0044425)
EVM0009042	31.556	398	23.484	316	113.066	1563	120.433	1721	128.85	1839	3.13368e-103	2.43894	up	--	--	--	--	--	--	--	--	--	--	--	--	--
Sparassis_latifolia_newGene_1025	29.1278	648	22.2903	710	255.137	6143	291.289	6718	174.013	5894	0	3.39776	up	--	--	--	--	--	--	--	--	--	--	--	--	--
EVM0001787	1.85712	19	3.43912	36	29.9988	320	30.4248	336	23.1004	255	9.73623e-41	3.47493	up	--	--	--	--	--	--	--	--	--	--	--	hypothetical protein OBBRIDRAFT_794276 [Obba rivulosa]	--
EVM0005837	1860.97	80809	1849.93	85597	7171.4	341894	7358.78	362574	7319.2	360204	0	2.29925	up	[G]	Carbohydrate transport and metabolism	Cellular Component: membrane (GO:0016020);;	--	--	[G]	Carbohydrate transport and metabolism	Major intrinsic protein	--	G	Carbohydrate transport and metabolism	predicted protein [Fibroporia radiculosa]	cellular component: membrane (GO:0016020)
EVM0010971	113.78	970	103.505	940	760.838	7116	652.067	6303	803.725	7759	0	3.07849	up	--	--	--	--	--	--	--	Cerato-platanin	Heat-stable 19 kDa antigen OS=Coccidioides immitis (strain RS) OX=246410 GN=CSA PE=3 SV=1	S	Function unknown	Cerato-platanin [Laetiporus sulphureus 93-53]	--
EVM0010558	17.7053	273	17.3672	285	87.5165	1477	80.6765	1407	101.599	1770	4.08853e-117	2.65574	up	[IQR]	Lipid transport and metabolism;; Secondary metabolites biosynthesis, transport and catabolism;; General function prediction only	--	--	--	[R]	General function prediction only	Enoyl-(Acyl carrier protein) reductase;; short chain dehydrogenase;; KR domain	Versicolorin reductase 1 OS=Aspergillus parasiticus (strain ATCC 56775 / NRRL 5862 / SRRC 143 / SU-1) OX=1403190 GN=aflM PE=2 SV=2	S	Function unknown	predicted protein [Fibroporia radiculosa]	--
EVM0009679	11.7596	590	13.8887	743	131.405	7236	155.858	8870	156.899	8919	1.3523e-146	3.79194	up	[G]	Carbohydrate transport and metabolism	Cellular Component: integral component of membrane (GO:0016021);; Biological Process: transmembrane transport (GO:0055085);;	--	--	[R]	General function prediction only	Major Facilitator Superfamily	Citrinin biosynthesis cluster MFS transporter mrr1 OS=Monascus ruber OX=89489 GN=mrr1 PE=3 SV=1	G	Carbohydrate transport and metabolism	MFS polyamine transporter [Obba rivulosa]	cellular component: membrane (GO:0016020);; cellular component: membrane part (GO:0044425);; biological process: localization (GO:0051179)
EVM0007161	376.135	18198	390.729	20103	1506.13	80008	1551.75	85229	1571.75	86263	0	2.3366	up	[P]	Inorganic ion transport and metabolism	Molecular Function: oxidoreductase activity (GO:0016491);;	--	--	[Q]	Secondary metabolites biosynthesis, transport and catabolism	Pyridine nucleotide-disulphide oxidoreductase;; Flavin-binding monooxygenase-like;; Pyridine nucleotide-disulphide oxidoreductase;; L-lysine 6-monooxygenase (NADPH-requiring);; Pyridine nucleotide-disulphide oxidoreductase;; NAD(P)-binding Rossmann-like domain;; FAD binding domain	FAD-binding monooxygenase moxY OS=Dothistroma septosporum (strain NZE10 / CBS 128990) OX=675120 GN=moxY PE=2 SV=1	P	Inorganic ion transport and metabolism	FAD/NAD(P)-binding domain-containing protein [Wolfiporia cocos MD-104 SS10]	molecular function: catalytic activity (GO:0003824)
EVM0005939	66.2106	1586	68.046	1737	444.452	11685	602.284	16365	505.802	13727	4.11706e-71	3.19472	up	--	--	--	--	--	--	--	--	Extracellular serine-rich protein ARB_03024 OS=Arthroderma benhamiae (strain ATCC MYA-4681 / CBS 112371) OX=663331 GN=ARB_03024 PE=1 SV=1	S	Function unknown	hypothetical protein POSPLADRAFT_1068589 [Postia placenta MAD-698-R-SB12]	--
EVM0004404	30.989	626	27.2779	587	70.6419	1567	58.831	1348	66.3463	1519	6.14918e-49	1.48137	up	[I]	Lipid transport and metabolism	--	--	--	[V]	Defense mechanisms	alpha/beta hydrolase fold;; Carboxylesterase family	AB hydrolase superfamily protein B1A11.02 OS=Schizosaccharomyces pombe (strain 972 / ATCC 24843) OX=284812 GN=SPAPB1A11.02 PE=3 SV=1	I	Lipid transport and metabolism	hypothetical protein CERSUDRAFT_116010 [Gelatoporia subvermispora B]	--
EVM0008769	221.208	3057	206.039	3034	2225.08	33760	2536.31	39770	2494.02	39062	0	3.81953	up	--	--	--	--	--	--	--	EthD domain	--	S	Function unknown	hypothetical protein DAEQUDRAFT_720199 [Daedalea quercina L-15889]	--
EVM0005840	27.7801	1279	27.2117	1335	102.675	5189	101.21	5286	96.5408	5036	6.48923e-264	2.1869	up	[Q]	Secondary metabolites biosynthesis, transport and catabolism	Molecular Function: dioxygenase activity (GO:0051213);;	K17842|0|gtr:GLOTRDRAFT_123044|K17842 torulene dioxygenase [EC:1.13.11.59] | (RefSeq) carotenoid oxygenase	--	[Q]	Secondary metabolites biosynthesis, transport and catabolism	Retinal pigment epithelial membrane protein	--	Q	Secondary metabolites biosynthesis, transport and catabolism	hypothetical protein JAAARDRAFT_42306 [Jaapia argillacea MUCL 33604]	biological process: metabolic process (GO:0008152);; biological process: single-organism process (GO:0044699);; molecular function: catalytic activity (GO:0003824)
EVM0000458	26.4519	1540	25.6939	1594	229.842	14691	237.529	15690	231.452	15271	0	3.48103	up	[G]	Carbohydrate transport and metabolism	Molecular Function: chitinase activity (GO:0004568);; Biological Process: carbohydrate metabolic process (GO:0005975);; Biological Process: chitin catabolic process (GO:0006032);; Molecular Function: phosphatidylinositol binding (GO:0035091);;	K01183|0|dsq:DICSQDRAFT_104474|K01183 chitinase [EC:3.2.1.14] | (RefSeq) glycoside hydrolase family 18 protein	Amino sugar and nucleotide sugar metabolism (ko00520)	[G]	Carbohydrate transport and metabolism	Glycosyl hydrolases family 18;; PX domain	Chitinase 4 OS=Candida albicans (strain SC5314 / ATCC MYA-2876) OX=237561 GN=CHT4 PE=3 SV=1	G	Carbohydrate transport and metabolism	glycoside hydrolase family 18 protein [Gelatoporia subvermispora B]	molecular function: catalytic activity (GO:0003824);; biological process: metabolic process (GO:0008152);; molecular function: binding (GO:0005488)
EVM0007103	223.133	8307	227.03	9007	467.679	19116	527.202	22270	544.085	22957	3.5907e-127	1.51351	up	[P]	Inorganic ion transport and metabolism	Molecular Function: monooxygenase activity (GO:0004497);; Biological Process: oxidation-reduction process (GO:0055114);;	--	--	[Q]	Secondary metabolites biosynthesis, transport and catabolism	Flavin-binding monooxygenase-like;; NAD(P)-binding Rossmann-like domain;; FAD-NAD(P)-binding	Putative sterigmatocystin biosynthesis monooxygenase stcW OS=Emericella nidulans (strain FGSC A4 / ATCC 38163 / CBS 112.46 / NRRL 194 / M139) OX=227321 GN=stcW PE=3 SV=2	P	Inorganic ion transport and metabolism	FAD/NAD-P-binding domain-containing protein [Obba rivulosa]	biological process: metabolic process (GO:0008152);; biological process: single-organism process (GO:0044699);; molecular function: catalytic activity (GO:0003824)
EVM0000539	1701.96	39808	1720.46	42879	9758.36	250589	9427.95	250210	9737.23	258117	0	2.81993	up	[I]	Lipid transport and metabolism	Biological Process: lipid metabolic process (GO:0006629);; Molecular Function: hydrolase activity (GO:0016787);;	--	--	[I]	Lipid transport and metabolism	Lipase (class 3)	Lipase OS=Rhizopus oryzae OX=64495 PE=1 SV=1	S	Function unknown	hypothetical protein CERSUDRAFT_112169 [Gelatoporia subvermispora B]	biological process: metabolic process (GO:0008152);; biological process: single-organism process (GO:0044699);; molecular function: catalytic activity (GO:0003824)
EVM0002011	236.149	10635	231.652	11116	846.563	41855	785.143	40118	763.578	38971	0	2.09623	up	--	--	Molecular Function: transferase activity, transferring acyl groups (GO:0016746);;	K00624|0|dsq:DICSQDRAFT_152738|K00624 carnitine O-acetyltransferase [EC:2.3.1.7] | (RefSeq) acyltransferase ChoActase/COT/CPT	Peroxisome (ko04146)	[I]	Lipid transport and metabolism	Choline/Carnitine o-acyltransferase	Putative mitochondrial carnitine O-acetyltransferase OS=Saccharomyces cerevisiae (strain ATCC 204508 / S288c) OX=559292 GN=YAT1 PE=1 SV=2	S	Function unknown	acyltransferase ChoActase/COT/CPT [Trametes coccinea BRFM310]	molecular function: catalytic activity (GO:0003824)
EVM0003801	29.8638	632	28.2041	636	98.5346	2288	108.018	2592	95.9856	2301	6.36745e-127	2.11309	up	[R]	General function prediction only	Molecular Function: nitronate monooxygenase activity (GO:0018580);; Molecular Function: dioxygenase activity (GO:0051213);; Biological Process: oxidation-reduction process (GO:0055114);;	--	--	--	--	Nitronate monooxygenase;; IMP dehydrogenase / GMP reductase domain	--	S	Function unknown	hypothetical protein PHLGIDRAFT_103018 [Phlebiopsis gigantea 11061_1 CR5-6]	biological process: metabolic process (GO:0008152);; biological process: single-organism process (GO:0044699);; molecular function: catalytic activity (GO:0003824)
EVM0000356	1.88145	17	1.11484	11	4.36521	41	5.43191	53	6.54645	64	3.39691e-05	1.78698	up	--	--	--	--	--	--	--	--	--	S	Function unknown	hypothetical protein LAESUDRAFT_719592 [Laetiporus sulphureus 93-53]	--
EVM0000309	36.595	2169	35.5567	2245	242.263	15759	247.732	16655	242.114	16258	0	3.08107	up	[Q]	Secondary metabolites biosynthesis, transport and catabolism	Molecular Function: homogentisate 1,2-dioxygenase activity (GO:0004411);; Biological Process: L-phenylalanine catabolic process (GO:0006559);; Biological Process: tyrosine metabolic process (GO:0006570);; Biological Process: oxidation-reduction process (GO:0055114);;	K00451|0|gtr:GLOTRDRAFT_77843|K00451 homogentisate 1,2-dioxygenase [EC:1.13.11.5] | (RefSeq) Homogentisate 1,2-dioxygenase	Tyrosine metabolism (ko00350)	[E]	Amino acid transport and metabolism	homogentisate 1,2-dioxygenase	Homogentisate 1,2-dioxygenase OS=Emericella nidulans (strain FGSC A4 / ATCC 38163 / CBS 112.46 / NRRL 194 / M139) OX=227321 GN=hmgA PE=2 SV=1	Q	Secondary metabolites biosynthesis, transport and catabolism	homogentisate 1,2-dioxygenase [Trametes coccinea BRFM310]	biological process: metabolic process (GO:0008152);; biological process: single-organism process (GO:0044699);; molecular function: catalytic activity (GO:0003824);; biological process: cellular process (GO:0009987)
EVM0007359	24.0341	610	25.0639	678	141.694	3948	156.016	4493	148.842	4281	0	2.91536	up	[G]	Carbohydrate transport and metabolism	Molecular Function: polygalacturonase activity (GO:0004650);; Biological Process: carbohydrate metabolic process (GO:0005975);; Cellular Component: integral component of membrane (GO:0016021);;	--	--	--	--	Glycosyl hydrolases family 28	Putative galacturan 1,4-alpha-galacturonidase A OS=Aspergillus niger (strain CBS 513.88 / FGSC A1513) OX=425011 GN=rgxA PE=2 SV=2	G	Carbohydrate transport and metabolism	pectin lyase-like protein [Obba rivulosa]	molecular function: catalytic activity (GO:0003824);; biological process: metabolic process (GO:0008152);; cellular component: membrane (GO:0016020);; cellular component: membrane part (GO:0044425)
EVM0006992	272.597	2436	234.449	2233	418.186	4103	491.578	4984	474.025	4801	3.52379e-47	1.18823	up	[O]	Posttranslational modification, protein turnover, chaperones	--	K13993|1.35699e-58|gtr:GLOTRDRAFT_68692|K13993 HSP20 family protein | (RefSeq) HSP20-like chaperone	Protein processing in endoplasmic reticulum (ko04141)	[O]	Posttranslational modification, protein turnover, chaperones	Hsp20/alpha crystallin family	Heat shock protein 16 OS=Schizosaccharomyces pombe (strain 972 / ATCC 24843) OX=284812 GN=hsp16 PE=1 SV=1	O	Posttranslational modification, protein turnover, chaperones	HSP20-like chaperone [Wolfiporia cocos MD-104 SS10]	--
EVM0012006	9.22441	44	7.20493	37	23.0438	120	33.6919	180	25.7171	138	3.67358e-11	1.92159	up	--	--	--	--	--	--	--	--	--	--	--	--	--
EVM0010522	142.667	5643	147.648	6223	622.96	27052	651.415	29235	602.013	26986	0	2.43141	up	[IR]	Lipid transport and metabolism;; General function prediction only	Cellular Component: membrane (GO:0016020);; Molecular Function: oxidoreductase activity (GO:0016491);;	--	--	[R]	General function prediction only	GMC oxidoreductase;; GMC oxidoreductase;; FAD binding domain;; Lycopene cyclase protein;; NAD(P)-binding Rossmann-like domain	Pyranose dehydrogenase OS=Agaricus bisporus OX=5341 GN=pdh1 PE=1 SV=1	E	Amino acid transport and metabolism	GMC oxidoreductase [Dichomitus squalens LYAD-421 SS1]	cellular component: membrane (GO:0016020);; molecular function: catalytic activity (GO:0003824)
EVM0010362	23.5618	646	22.287	651	111.846	3365	110.115	3424	123.542	3837	1.44261e-244	2.64477	up	[G]	Carbohydrate transport and metabolism	Cellular Component: integral component of membrane (GO:0016021);; Biological Process: oxalate metabolic process (GO:0033609);; Molecular Function: nutrient reservoir activity (GO:0045735);;	--	--	--	--	Cupin;; Cupin domain;; Protein of unknown function (DUF861);; AraC-like ligand binding domain	Probable oxalate decarboxylase ARB_04859 OS=Arthroderma benhamiae (strain ATCC MYA-4681 / CBS 112371) OX=663331 GN=ARB_04859 PE=1 SV=1	G	Carbohydrate transport and metabolism	oxalate decarboxylase [Laetiporus sulphureus 93-53]	cellular component: membrane (GO:0016020);; cellular component: membrane part (GO:0044425);; biological process: metabolic process (GO:0008152);; biological process: cellular process (GO:0009987);; biological process: single-organism process (GO:0044699);; molecular function: nutrient reservoir activity (GO:0045735)
EVM0011419	205.208	3020	200.937	3151	474.307	7662	467.275	7801	501.034	8355	5.40359e-184	1.56888	up	--	--	--	--	--	--	--	--	--	S	Function unknown	hypothetical protein Hypma_11882 [Hypsizygus marmoreus]	--
EVM0012132	37.24	1269	34.0541	1236	96.9483	3625	88.0581	3403	86.7694	3349	3.51601e-115	1.66744	up	--	--	--	--	--	--	--	Protein of unknown function (DUF4243)	Oxidoreductase ptaJ OS=Pestalotiopsis fici (strain W106-1 / CGMCC3.15140) OX=1229662 GN=ptaJ PE=2 SV=1	S	Function unknown	hypothetical protein LAESUDRAFT_573822 [Laetiporus sulphureus 93-53]	--
Sparassis_latifolia_newGene_1027	16.7665	425	9.71696	303	34.3402	1198	33.6006	1167	41.7978	1308	1.41648e-49	1.92812	up	--	--	--	--	--	--	--	--	--	--	--	--	--
EVM0008433	6.93563	213	6.21446	203	27.2652	908	29.9921	1053	28.142	987	1.25652e-82	2.41855	up	--	--	--	--	--	--	--	--	--	--	--	predicted protein [Fibroporia radiculosa]	--
EVM0003708	110.728	1669	100.166	1609	1488.2	24623	1579.39	27007	1688.72	28843	0	4.22701	up	[IQR]	Lipid transport and metabolism;; Secondary metabolites biosynthesis, transport and catabolism;; General function prediction only	--	--	--	[I]	Lipid transport and metabolism	short chain dehydrogenase;; Enoyl-(Acyl carrier protein) reductase;; KR domain	Versicolorin reductase 1 OS=Dothistroma septosporum (strain NZE10 / CBS 128990) OX=675120 GN=ver1 PE=2 SV=1	S	Function unknown	predicted protein [Fibroporia radiculosa]	--
EVM0006217	54.3507	1243	51.8919	1264	215.004	5395	238.828	6194	214.854	5565	4.39534e-242	2.3891	up	[M]	Cell wall/membrane/envelope biogenesis	Molecular Function: catalytic activity (GO:0003824);; Molecular Function: coenzyme binding (GO:0050662);;	--	--	--	--	GDP-mannose 4,6 dehydratase;; NAD dependent epimerase/dehydratase family;; Male sterility protein;; RmlD substrate binding domain	--	M	Cell wall/membrane/envelope biogenesis	NAD P-binding protein [Gloeophyllum trabeum ATCC 11539]	molecular function: catalytic activity (GO:0003824);; molecular function: binding (GO:0005488)
EVM0005741	15.0767	140	17.2205	170	167.663	1700	184.517	1933	165.324	1730	2.48794e-210	3.69673	up	--	--	--	--	--	--	--	--	--	--	--	--	--
EVM0012859	139.756	4188	134.849	4306	430.18	14151	488.725	16615	467.453	15874	1.05556e-246	2.07473	up	[R]	General function prediction only	Molecular Function: nitronate monooxygenase activity (GO:0018580);; Biological Process: oxidation-reduction process (GO:0055114);;	--	--	--	--	Nitronate monooxygenase	--	S	Function unknown	hypothetical protein CERSUDRAFT_112899 [Gelatoporia subvermispora B]	biological process: metabolic process (GO:0008152);; biological process: single-organism process (GO:0044699);; molecular function: catalytic activity (GO:0003824)
EVM0002392	139.16	6093	134.811	6290	356.444	17134	381.551	18955	365.905	18156	1.65681e-250	1.7516	up	--	--	--	--	--	--	--	--	--	S	Function unknown	hypothetical protein LAESUDRAFT_724604 [Laetiporus sulphureus 93-53]	--
EVM0007807	6.23416	132	7.42996	167	19.2838	447	17.5835	421	16.5411	396	1.58917e-23	1.67081	up	--	--	--	--	--	--	--	--	--	--	--	--	--
Sparassis_latifolia_newGene_1728	1.27212	19	0.196085	3	4.45677	70	4.78845	78	4.61578	75	8.22472e-09	2.46808	up	--	--	--	--	--	--	--	--	--	--	--	--	--
EVM0004049	6.23036	24	11.7624	48	19.4044	80	29.5539	126	25.5849	109	2.39211e-06	1.60362	up	--	--	--	--	--	--	--	--	--	--	--	--	--
EVM0008083	254.77	7679	256.114	8226	1563.02	51723	1540.34	52679	1616.62	55223	0	2.94754	up	[G]	Carbohydrate transport and metabolism	Cellular Component: integral component of membrane (GO:0016021);; Biological Process: transmembrane transport (GO:0055085);;	--	--	[G]	Carbohydrate transport and metabolism	Major Facilitator Superfamily	Uncharacterized transporter C1002.16c OS=Schizosaccharomyces pombe (strain 972 / ATCC 24843) OX=284812 GN=SPAC1002.16c PE=3 SV=1	G	Carbohydrate transport and metabolism	MFS general substrate transporter [Daedalea quercina L-15889]	cellular component: membrane (GO:0016020);; cellular component: membrane part (GO:0044425);; biological process: localization (GO:0051179)
EVM0005719	504.37	8653	494.392	9038	1714.79	32298	1806.33	35161	1708.33	33214	0	2.12919	up	[IQR]	Lipid transport and metabolism;; Secondary metabolites biosynthesis, transport and catabolism;; General function prediction only	Cellular Component: peroxisomal matrix (GO:0005782);; Molecular Function: 2,4-dienoyl-CoA reductase (NADPH) activity (GO:0008670);; Biological Process: fatty acid catabolic process (GO:0009062);; Biological Process: oxidation-reduction process (GO:0055114);;	K13237|5.0101e-150|gtr:GLOTRDRAFT_69683|K13237 peroxisomal 2,4-dienoyl-CoA reductase [EC:1.3.1.34] | (RefSeq) NAD P-binding protein	Peroxisome (ko04146)	[R]	General function prediction only	Enoyl-(Acyl carrier protein) reductase;; short chain dehydrogenase;; KR domain	Peroxisomal 2,4-dienoyl-CoA reductase SPS19 OS=Saccharomyces cerevisiae (strain ATCC 204508 / S288c) OX=559292 GN=SPS19 PE=1 SV=4	S	Function unknown	NAD P-binding protein [Gloeophyllum trabeum ATCC 11539]	cellular component: cell (GO:0005623);; cellular component: membrane-enclosed lumen (GO:0031974);; cellular component: organelle (GO:0043226);; cellular component: organelle part (GO:0044422);; cellular component: cell part (GO:0044464);; biological process: metabolic process (GO:0008152);; biological process: single-organism process (GO:0044699);; molecular function: catalytic activity (GO:00038…
EVM0010730	43.5221	293	45.6851	328	108.367	801	88.126	674	104.81	800	1.82681e-30	1.47942	up	--	--	--	--	--	--	--	--	--	S	Function unknown	hypothetical protein PYCCODRAFT_1457271 [Trametes coccinea BRFM310]	--
EVM0007546	675.028	19622	668.283	20700	2977.34	95019	3278.33	108128	3047.67	100403	0	2.5315	up	[G]	Carbohydrate transport and metabolism	Biological Process: carbohydrate transport (GO:0008643);; Cellular Component: integral component of membrane (GO:0016021);; Molecular Function: substrate-specific transmembrane transporter activity (GO:0022891);; Biological Process: transmembrane transport (GO:0055085);;	--	--	[R]	General function prediction only	Sugar (and other) transporter;; Major Facilitator Superfamily	MFS glucose transporter mfs1 OS=Aspergillus flavus (strain ATCC 200026 / FGSC A1120 / NRRL 3357 / JCM 12722 / SRRC 167) OX=332952 GN=mfs1 PE=2 SV=1	G	Carbohydrate transport and metabolism	High-affinity glucose transporter [Grifola frondosa]	biological process: single-organism process (GO:0044699);; biological process: localization (GO:0051179);; cellular component: membrane (GO:0016020);; cellular component: membrane part (GO:0044425);; molecular function: transporter activity (GO:0005215)
Sparassis_latifolia_newGene_787	0.83662	25	2.08602	66	3.63407	118	3.18067	106	4.11515	137	7.54553e-06	1.48681	up	--	--	--	--	--	--	--	--	--	--	--	--	--
EVM0001060	11.2549	796	13.6499	1027	53.468	4138	55.0918	4404	55.656	4428	9.86261e-211	2.44601	up	[G]	Carbohydrate transport and metabolism	Molecular Function: sugar:proton symporter activity (GO:0005351);; Molecular Function: glucose transmembrane transporter activity (GO:0005355);; Cellular Component: integral component of plasma membrane (GO:0005887);; Molecular Function: solute:proton antiporter activity (GO:0015299);; Biological Process: glucose import (GO:0046323);; Biological Process: hydrogen ion transmembrane transport (GO:1…	--	--	[R]	General function prediction only	Sugar (and other) transporter;; Major Facilitator Superfamily	Sugar transporter STL1 OS=Saccharomyces cerevisiae (strain ATCC 204508 / S288c) OX=559292 GN=STL1 PE=1 SV=2	G	Carbohydrate transport and metabolism	general substrate transporter [Laetiporus sulphureus 93-53]	biological process: single-organism process (GO:0044699);; biological process: localization (GO:0051179);; molecular function: transporter activity (GO:0005215);; cellular component: cell (GO:0005623);; cellular component: membrane (GO:0016020);; cellular component: membrane part (GO:0044425);; cellular component: cell part (GO:0044464)
EVM0010970	27.9772	400	26.0647	398	200.036	3140	201.978	3277	232.993	3775	2.43628e-279	3.27629	up	--	--	--	--	--	--	--	--	--	F	Nucleotide transport and metabolism	hypothetical protein LAESUDRAFT_751995 [Laetiporus sulphureus 93-53]	--
EVM0010235	6.98037	137	5.78783	121	36.0837	777	32.9024	732	37.593	835	5.704e-82	2.7607	up	--	--	Cellular Component: integral component of membrane (GO:0016021);;	--	--	--	--	--	--	S	Function unknown	hypothetical protein A0H81_12193 [Grifola frondosa]	cellular component: membrane (GO:0016020);; cellular component: membrane part (GO:0044425)
EVM0000652	137.688	2075	128.218	2059	1010.89	16726	1081.48	18493	1137.19	19423	0	3.33766	up	[IQR]	Lipid transport and metabolism;; Secondary metabolites biosynthesis, transport and catabolism;; General function prediction only	--	--	--	[I]	Lipid transport and metabolism	short chain dehydrogenase;; Enoyl-(Acyl carrier protein) reductase;; KR domain	Versicolorin reductase 1 OS=Dothistroma septosporum (strain NZE10 / CBS 128990) OX=675120 GN=ver1 PE=2 SV=1	S	Function unknown	predicted protein [Fibroporia radiculosa]	--
EVM0000549	76.193	1645	77.4885	1782	163.575	3874	169.162	4141	184.281	4506	1.29715e-100	1.48801	up	--	--	--	--	--	--	--	--	--	--	--	hypothetical protein SISNIDRAFT_100304 [Sistotremastrum niveocremeum HHB9708]	--
EVM0005511	2.7247	42	2.36433	39	3.56688	61	6.11838	107	6.13621	108	0.000246434	1.26632	up	--	--	--	--	--	--	--	--	--	--	--	hypothetical protein WOLCODRAFT_72134, partial [Wolfiporia cocos MD-104 SS10]	--
EVM0006859	36.3458	626	32.0936	589	76.869	1453	86.315	1686	82.022	1601	2.99859e-58	1.57511	up	[IQR]	Lipid transport and metabolism;; Secondary metabolites biosynthesis, transport and catabolism;; General function prediction only	Molecular Function: oxidoreductase activity (GO:0016491);; Biological Process: oxidation-reduction process (GO:0055114);;	--	--	[R]	General function prediction only	Enoyl-(Acyl carrier protein) reductase;; short chain dehydrogenase;; KR domain	Uncharacterized oxidoreductase C922.06 OS=Schizosaccharomyces pombe (strain 972 / ATCC 24843) OX=284812 GN=SPAC922.06 PE=3 SV=1	S	Function unknown	NAD(P)-binding protein [Laetiporus sulphureus 93-53]	molecular function: catalytic activity (GO:0003824);; biological process: metabolic process (GO:0008152);; biological process: single-organism process (GO:0044699)
EVM0011517	23.7735	102	28.5873	131	100.331	473	96.9191	472	138.478	674	7.19167e-37	2.35665	up	--	--	--	--	--	--	--	--	--	--	--	--	--
Sparassis_latifolia_newGene_1518	0.355751	9	0.481296	15	1.67996	34	2.04592	39	2.08601	44	0.000798281	1.56587	up	--	--	--	--	--	--	--	--	--	--	--	--	--
EVM0010462	25.2322	161	27.8141	189	154.035	1078	140.657	1018	160.996	1163	5.46043e-112	2.80954	up	--	--	--	--	--	--	--	--	--	--	--	--	--
EVM0006268	29.7872	1033	29.514	1091	97.4619	3710	97.0749	3819	92.7173	3643	7.90173e-192	2.01257	up	--	--	--	--	--	--	--	--	--	S	Function unknown	hypothetical protein LAESUDRAFT_811676 [Laetiporus sulphureus 93-53]	--
EVM0011849	14.1946	419	16.0129	504	48.3482	1566	45.4347	1521	46.055	1540	7.90404e-91	1.93808	up	--	--	Molecular Function: DNA binding (GO:0003677);; Cellular Component: nucleus (GO:0005634);; Biological Process: regulation of transcription, DNA-templated (GO:0006355);; Biological Process: transcription from RNA polymerase II promoter (GO:0006366);; Biological Process: carboxylic acid metabolic process (GO:0019752);; Biological Process: positive regulation of DNA binding (GO:0043388);; Biological …	--	--	[R]	General function prediction only	Homeobox domain	Homeobox transcription factor phx1 OS=Schizosaccharomyces pombe (strain 972 / ATCC 24843) OX=284812 GN=phx1 PE=3 SV=1	K	Transcription	hypothetical protein HYDPIDRAFT_108701 [Hydnomerulius pinastri MD-312]	molecular function: binding (GO:0005488);; cellular component: cell (GO:0005623);; cellular component: organelle (GO:0043226);; cellular component: cell part (GO:0044464);; biological process: biological regulation (GO:0065007);; biological process: metabolic process (GO:0008152);; biological process: cellular process (GO:0009987);; biological process: single-organism process (GO:0044699)
EVM0011998	14.6378	840	15.7941	965	28.7642	1811	31.1735	2028	28.0682	1824	1.43463e-46	1.26799	up	[P]	Inorganic ion transport and metabolism	Molecular Function: RNA polymerase II transcription cofactor activity (GO:0001104);; Molecular Function: catalase activity (GO:0004096);; Biological Process: regulation of transcription from RNA polymerase II promoter (GO:0006357);; Biological Process: response to oxidative stress (GO:0006979);; Cellular Component: mediator complex (GO:0016592);; Molecular Function: heme binding (GO:0020037);; Bi…	K03781|0|ppl:POSPLDRAFT_112060|K03781 catalase [EC:1.11.1.6] | (RefSeq) candidate catalase	Tryptophan metabolism (ko00380);; Glyoxylate and dicarboxylate metabolism (ko00630);; Biosynthesis of antibiotics (ko01130);; Carbon metabolism (ko01200);; MAPK signaling pathway - yeast (ko04011);; Peroxisome (ko04146)	[P]	Inorganic ion transport and metabolism	Catalase;; Catalase-related immune-responsive;; DJ-1/PfpI family	Catalase-1 OS=Neurospora crassa (strain ATCC 24698 / 74-OR23-1A / CBS 708.71 / DSM 1257 / FGSC 987) OX=367110 GN=cat-1 PE=1 SV=2	P	Inorganic ion transport and metabolism	catalase [Wolfiporia cocos MD-104 SS10]	biological process: biological regulation (GO:0065007);; molecular function: transcription factor activity, protein binding (GO:0000988);; biological process: metabolic process (GO:0008152);; biological process: cellular process (GO:0009987);; biological process: single-organism process (GO:0044699);; biological process: response to stimulus (GO:0050896);; biological process: detoxification (GO:0…
EVM0012010	43.9847	640	39.6833	615	150.461	2401	147.874	2439	166.088	2736	1.02443e-145	2.20389	up	--	--	Cellular Component: membrane (GO:0016020);;	--	--	--	--	--	--	S	Function unknown	hypothetical protein NEOLEDRAFT_1057143 [Neolentinus lepideus HHB14362 ss-1]	cellular component: membrane (GO:0016020)
EVM0003808	35.4456	1090	37.7471	1237	401.966	13565	334.438	11664	376.439	13113	0	3.6542	up	[Q]	Secondary metabolites biosynthesis, transport and catabolism	Molecular Function: hydrolase activity, acting on carbon-nitrogen (but not peptide) bonds (GO:0016810);;	--	--	--	--	Amidohydrolase family;; Amidohydrolase family	Uncharacterized protein YJL213W OS=Saccharomyces cerevisiae (strain ATCC 204508 / S288c) OX=559292 GN=YJL213W PE=3 SV=1	Q	Secondary metabolites biosynthesis, transport and catabolism	hypothetical protein FIBSPDRAFT_824284 [Fibularhizoctonia sp. CBS 109695]	molecular function: catalytic activity (GO:0003824)
EVM0010078	36.1209	528	44.3157	690	123.43	1978	128.249	2124	135.275	2238	1.20324e-95	1.99265	up	--	--	--	--	--	--	--	--	--	P	Inorganic ion transport and metabolism	hypothetical protein LAESUDRAFT_810851 [Laetiporus sulphureus 93-53]	--
EVM0010759	6.86346	205	8.90854	284	37.7351	1237	35.5174	1203	42.7225	1445	4.75004e-94	2.58477	up	[QV]	Secondary metabolites biosynthesis, transport and catabolism;; Defense mechanisms	--	--	--	[Q]	Secondary metabolites biosynthesis, transport and catabolism	Cytochrome P450	Cytochrome P450 monooxygenase psiH OS=Psilocybe cubensis OX=181762 GN=psiH PE=1 SV=1	Q	Secondary metabolites biosynthesis, transport and catabolism	O-methylsterigmatocystin oxidoreductase [Hypsizygus marmoreus]	--
Sparassis_latifolia_newGene_852	3.54737	206	4.73876	295	27.4868	1742	27.8096	1814	23.5148	1532	2.0732e-126	2.93821	up	--	--	--	--	--	--	--	--	--	--	--	--	--
EVM0010918	3.75775	298	3.95429	334	17.3553	1509	18.1371	1630	16.6079	1491	2.72616e-128	2.47802	up	--	--	--	--	--	--	--	--	--	K	Transcription	predicted protein [Postia placenta Mad-698-R]	--
EVM0010749	48.0065	873	41.8089	810	192.891	3848	186.389	3843	175.563	3615	3.08481e-207	2.36045	up	--	--	Molecular Function: zinc ion binding (GO:0008270);;	--	--	--	--	Ring finger domain;; SWIM zinc finger;; FANCL C-terminal domain	--	S	Function unknown	hypothetical protein TRAVEDRAFT_57454 [Trametes versicolor FP-101664 SS1]	molecular function: binding (GO:0005488)
EVM0001099	44.8298	406	36.3901	352	48.996	488	80.3955	826	88.9189	913	0.00243623	1.06802	up	[O]	Posttranslational modification, protein turnover, chaperones	--	K13993|6.64805e-52|hir:HETIRDRAFT_435711|K13993 HSP20 family protein | (RefSeq) hypothetical protein	Protein processing in endoplasmic reticulum (ko04141)	[O]	Posttranslational modification, protein turnover, chaperones	Hsp20/alpha crystallin family	Heat shock protein 16 OS=Schizosaccharomyces pombe (strain 972 / ATCC 24843) OX=284812 GN=hsp16 PE=1 SV=1	O	Posttranslational modification, protein turnover, chaperones	HSP20-like chaperone [Wolfiporia cocos MD-104 SS10]	--
EVM0012109	75.4423	4699	73.8933	4905	188.613	12899	174.399	12326	167.204	11804	6.7348e-176	1.56811	up	--	--	Molecular Function: RNA polymerase II transcription factor activity, sequence-specific DNA binding (GO:0000981);; Cellular Component: nucleus (GO:0005634);; Biological Process: regulation of transcription from RNA polymerase II promoter (GO:0006357);; Molecular Function: zinc ion binding (GO:0008270);;	--	--	--	--	--	--	S	Function unknown	hypothetical protein A0H81_02966 [Grifola frondosa]	biological process: biological regulation (GO:0065007);; molecular function: nucleic acid binding transcription factor activity (GO:0001071);; cellular component: cell (GO:0005623);; cellular component: organelle (GO:0043226);; cellular component: cell part (GO:0044464);; molecular function: binding (GO:0005488)
EVM0007207	83.0861	337	83.6627	362	1000.98	4452	1042.41	4791	1081.89	4967	0	3.94892	up	--	--	--	--	--	--	--	--	--	--	--	--	--
EVM0003088	221.803	1137	228.771	1249	518.616	2917	465.84	2708	499.192	2899	7.6402e-90	1.45613	up	--	--	--	--	--	--	--	--	--	--	--	--	--
Sparassis_latifolia_newGene_850	12.9877	113	10.9382	101	38.1013	362	37.4566	368	37.5583	368	1.96561e-27	1.93367	up	--	--	--	--	--	--	--	--	--	--	--	--	--
EVM0007186	4.07521	72	4.22115	79	1.89589	36	0.964941	21	0.676246	15	0.00271482	-1.25249	down	[JR]	Translation, ribosomal structure and biogenesis;; General function prediction only	--	K06950|5.76434e-117|dsq:DICSQDRAFT_80115|K06950 uncharacterized protein | (RefSeq) hypothetical protein	--	--	--	HD domain	--	S	Function unknown	Uncharacterized protein YpgQ [Grifola frondosa]	--
EVM0006025	77.1996	401	79.2683	438	350.011	1992	382.017	2247	356.063	2092	2.20419e-163	2.52376	up	--	--	--	--	--	--	--	--	--	S	Function unknown	hypothetical protein WOLCODRAFT_104092, partial [Wolfiporia cocos MD-104 SS10]	--
EVM0009044	30.9204	610	28.6058	601	350.807	7594	330.947	7404	322.453	7206	0	3.80666	up	--	--	Cellular Component: membrane (GO:0016020);;	--	--	--	--	--	--	S	Function unknown	hypothetical protein CERSUDRAFT_84626 [Gelatoporia subvermispora B]	cellular component: membrane (GO:0016020)
EVM0008577	5.87439	26	4.98629	23	38.1755	180	36.5709	178	43.7052	213	3.04289e-26	2.96224	up	--	--	--	--	--	--	--	--	--	--	--	--	--
EVM0006246	43.5532	1103	48.5103	1309	241.688	6718	257.958	7410	252.453	7244	0	2.76358	up	[G]	Carbohydrate transport and metabolism	Cellular Component: integral component of membrane (GO:0016021);; Biological Process: transmembrane transport (GO:0055085);;	--	--	[G]	Carbohydrate transport and metabolism	Major Facilitator Superfamily	Uncharacterized transporter C1683.12 OS=Schizosaccharomyces pombe (strain 972 / ATCC 24843) OX=284812 GN=SPBC1683.12 PE=3 SV=1	G	Carbohydrate transport and metabolism	MFS general substrate transporter [Wolfiporia cocos MD-104 SS10]	cellular component: membrane (GO:0016020);; cellular component: membrane part (GO:0044425);; biological process: localization (GO:0051179)
EVM0005089	166.976	3133	140.627	2812	358.801	7392	404.686	8616	387.721	8245	3.15661e-109	1.64302	up	[I]	Lipid transport and metabolism	--	--	--	[I]	Lipid transport and metabolism	MaoC like domain;; N-terminal half of MaoC dehydratase	Peroxisomal hydratase-dehydrogenase-epimerase OS=Neurospora crassa (strain ATCC 24698 / 74-OR23-1A / CBS 708.71 / DSM 1257 / FGSC 987) OX=367110 GN=fox-2 PE=1 SV=1	I	Lipid transport and metabolism	peroxisomal dehydratase [Trametes coccinea BRFM310]	--

## Sheet: Table S4
Table S4 Information of 7 genes selected for validation
Selected reason	#ID	FDR	log2FC	regulated	COG_class	COG_class_annotation	GO_annotation	KEGG_annotation	KEGG_pathway_annotation	KOG_class	KOG_class_annotation	Pfam_annotation	Swiss_Prot_annotation	eggNOG_class	eggNOG_class_annotation	NR_annotation	GO_second_level_annotation
Reference	EVM0000458	0	3.48103	up	[G]	Carbohydrate transport and metabolism	Molecular Function: chitinase activity (GO:0004568);; Biological Process: carbohydrate metabolic process (GO:0005975);; Biological Process: chitin catabolic process (GO:0006032);; Molecular Function: phosphatidylinositol binding (GO:0035091);;	K01183|0|dsq:DICSQDRAFT_104474|K01183 chitinase [EC:3.2.1.14] | (RefSeq) glycoside hydrolase family 18 protein	Amino sugar and nucleotide sugar metabolism (ko00520)	[G]	Carbohydrate transport and metabolism	Glycosyl hydrolases family 18;; PX domain	Chitinase 4 OS=Candida albicans (strain SC5314 / ATCC MYA-2876) OX=237561 GN=CHT4 PE=3 SV=1	G	Carbohydrate transport and metabolism	glycoside hydrolase family 18 protein [Gelatoporia subvermispora B]	molecular function: catalytic activity (GO:0003824);; biological process: metabolic process (GO:0008152);; molecular function: binding (GO:0005488)
KEGG	EVM0002011	0	2.09623	up	--	--	Molecular Function: transferase activity, transferring acyl groups (GO:0016746);;	K00624|0|dsq:DICSQDRAFT_152738|K00624 carnitine O-acetyltransferase [EC:2.3.1.7] | (RefSeq) acyltransferase ChoActase/COT/CPT	Peroxisome (ko04146)	[I]	Lipid transport and metabolism	Choline/Carnitine o-acyltransferase	Putative mitochondrial carnitine O-acetyltransferase OS=Saccharomyces cerevisiae (strain ATCC 204508 / S288c) OX=559292 GN=YAT1 PE=1 SV=2	S	Function unknown	acyltransferase ChoActase/COT/CPT [Trametes coccinea BRFM310]	molecular function: catalytic activity (GO:0003824)
GO	EVM0003801	6.36745e-127	2.11309	up	[R]	General function prediction only	Molecular Function: nitronate monooxygenase activity (GO:0018580);; Molecular Function: dioxygenase activity (GO:0051213);; Biological Process: oxidation-reduction process (GO:0055114);;	--	--	--	--	Nitronate monooxygenase;; IMP dehydrogenase / GMP reductase domain	--	S	Function unknown	hypothetical protein PHLGIDRAFT_103018 [Phlebiopsis gigantea 11061_1 CR5-6]	biological process: metabolic process (GO:0008152);; biological process: single-organism process (GO:0044699);; molecular function: catalytic activity (GO:0003824)
GO	EVM0012859	1.05556e-246	2.07473	up	[R]	General function prediction only	Molecular Function: nitronate monooxygenase activity (GO:0018580);; Biological Process: oxidation-reduction process (GO:0055114);;	--	--	--	--	Nitronate monooxygenase	--	S	Function unknown	hypothetical protein CERSUDRAFT_112899 [Gelatoporia subvermispora B]	biological process: metabolic process (GO:0008152);; biological process: single-organism process (GO:0044699);; molecular function: catalytic activity (GO:0003824)
KEGG	EVM0005719	0	2.12919	up	[IQR]	Lipid transport and metabolism;; Secondary metabolites biosynthesis, transport and catabolism;; General function prediction only	Cellular Component: peroxisomal matrix (GO:0005782);; Molecular Function: 2,4-dienoyl-CoA reductase (NADPH) activity (GO:0008670);; Biological Process: fatty acid catabolic process (GO:0009062);; Biological Process: oxidation-reduction process (GO:0055114);;	K13237|5.0101e-150|gtr:GLOTRDRAFT_69683|K13237 peroxisomal 2,4-dienoyl-CoA reductase [EC:1.3.1.34] | (RefSeq) NAD P-binding protein	Peroxisome (ko04146)	[R]	General function prediction only	Enoyl-(Acyl carrier protein) reductase;; short chain dehydrogenase;; KR domain	Peroxisomal 2,4-dienoyl-CoA reductase SPS19 OS=Saccharomyces cerevisiae (strain ATCC 204508 / S288c) OX=559292 GN=SPS19 PE=1 SV=4	S	Function unknown	NAD P-binding protein [Gloeophyllum trabeum ATCC 11539]	cellular component: cell (GO:0005623);; cellular component: membrane-enclosed lumen (GO:0031974);; cellular component: organelle (GO:0043226);; cellular component: organelle part (GO:0044422);; cellular component: cell part (GO:0044464);; biological process: metabolic process (GO:0008152);; biological process: single-organism process (GO:0044699);; molecular function: catalytic activity (GO:00038…
KEGG	EVM0011998	1.43463e-46	1.26799	up	[P]	Inorganic ion transport and metabolism	Molecular Function: RNA polymerase II transcription cofactor activity (GO:0001104);; Molecular Function: catalase activity (GO:0004096);; Biological Process: regulation of transcription from RNA polymerase II promoter (GO:0006357);; Biological Process: response to oxidative stress (GO:0006979);; Cellular Component: mediator complex (GO:0016592);; Molecular Function: heme binding (GO:0020037);; Bi…	K03781|0|ppl:POSPLDRAFT_112060|K03781 catalase [EC:1.11.1.6] | (RefSeq) candidate catalase	Tryptophan metabolism (ko00380);; Glyoxylate and dicarboxylate metabolism (ko00630);; Biosynthesis of antibiotics (ko01130);; Carbon metabolism (ko01200);; MAPK signaling pathway - yeast (ko04011);; Peroxisome (ko04146)	[P]	Inorganic ion transport and metabolism	Catalase;; Catalase-related immune-responsive;; DJ-1/PfpI family	Catalase-1 OS=Neurospora crassa (strain ATCC 24698 / 74-OR23-1A / CBS 708.71 / DSM 1257 / FGSC 987) OX=367110 GN=cat-1 PE=1 SV=2	P	Inorganic ion transport and metabolism	catalase [Wolfiporia cocos MD-104 SS10]	biological process: biological regulation (GO:0065007);; molecular function: transcription factor activity, protein binding (GO:0000988);; biological process: metabolic process (GO:0008152);; biological process: cellular process (GO:0009987);; biological process: single-organism process (GO:0044699);; biological process: response to stimulus (GO:0050896);; biological process: detoxification (GO:0…
Common in all comparison	EVM0010970	2.43628e-279	3.27629	up	--	--	--	--	--	--	--	--	--	F	Nucleotide transport and metabolism	hypothetical protein LAESUDRAFT_751995 [Laetiporus sulphureus 93-53]	--

## Sheet: Table S5
Table S5 Module membership of selected genes
GeneID	Module Membership	gene significance
EVM0000458	0.958362	0.88779
EVM0002011	0.809674	0.69428
EVM0003801	0.839712	0.911576
EVM0012859	0.804828	0.887007
EVM0005719	0.905095	0.912283
EVM0010970	0.783817	0.668109
EVM0011998	0.89968	0.811622

## Sheet: Table S6
Table S6 Primers used for qRT‐PCR analysis
Primers name	Sequence
EVM0011998 F	TGCCTTCTAAGCTGGTCGTG
EVM0011998 R	TGTCGAACGAAATCCTGCCA
EVM0005719 F	GACGTCAGAGACCCAAAGCA
EVM0005719 R	TTGAACCCGTTCTCGGACAG
EVM0002011 F	GGGAACACCTCGAGACCAAG
EVM0002011 R	ATGTATGAAGCCGAGCGAGG
EVM0000458 F	AATAAGCCCAGTGGGAAGCC
EVM0000458 R	CGTGATAGCCGTCAGGAGTC
EVM0012859 F	ATACGCCCTCTCCCTTCAGT
EVM0012859 R	GCAACGAAACCACAGCCAAT
EVM0003801 F	CCGTGCGCACTCTCATCTAT
EVM0003801 R	TCGTTAATAGAGCCGGCGAC
EVM0010970 F	TGAAGCACGCCTAAGCTTCAT
EVM0010970 R	GCCGAGTTTCTCCTTCACCA
GAPDH F	TCATTACCGCACCCTCTTCC
GAPDH R	CCACCACGCCAGTCTTTATG
